# Supplementary material for: Selected Area Deposition of High Purity Gold for Functional 3D Architectures
Source: Nanomaterials (Basel). 2023 Feb 17;13(4):757. doi: 10.3390/nano13040757 (PMC9965196; doi:10.3390/nano13040757)
Supplement: Supplementary file 1 [file nanomaterials-13-00757-s001.zip]

Archive with 9 entries (5 files):
- nanomaterials-2172088-supplementary/
- nanomaterials-2172088-supplementary/supp/
- nanomaterials-2172088-supplementary/supp/Selected Area Deposition of High Purity Gold for Functional 3D Architectures Supplement_Proofed.docx
- nanomaterials-2172088-supplementary/supp/SI_1.mp4
- nanomaterials-2172088-supplementary/__MACOSX/
- nanomaterials-2172088-supplementary/__MACOSX/._supp
- nanomaterials-2172088-supplementary/__MACOSX/supp/
- nanomaterials-2172088-supplementary/__MACOSX/supp/._Selected Area Deposition of High Purity Gold for Functional 3D Architectures Supplement_Proofed.docx
- nanomaterials-2172088-supplementary/__MACOSX/supp/._SI_1.mp4
